# Supplementary material for: Diterpenoids from the Aerial Parts of Isodon serra with Selective Cytotoxic Activity
Source: Molecules. 2024 Jun 8;29(12):2733. doi: 10.3390/molecules29122733 (PMC11207078; doi:10.3390/molecules29122733)
Supplement: Supplementary file 1 [file molecules-29-02733-s001.zip]

Archive with 1 entries (1 files):
- molecules-3030361-supplementary.pdf
